# Supplementary material for: Clinical value of different anti-D immunoglobulin strategies for preventing Rh hemolytic disease of the fetus and newborn: A network meta-analysis
Source: PLoS One. 2020 Mar 12;15(3):e0230073. doi: 10.1371/journal.pone.0230073 (PMC7067404; doi:10.1371/journal.pone.0230073)
Supplement: S1 Table — (XLSX) [file pone.0230073.s002.xlsx]

## Sheet: Sheet1
			Supplemental Tables 1:The raw data of all included studies
			First author	Year	Country	Sample size	I/C	P/I	P/I	Intervention	Control
			Ascari WQ	1968	America	1280	781/499	1/781	32/499	postnatal 3/I	blank/F
			Ascari WQ	1969	America	2876	1834/1042	2/1834	73/1042	postnatal 3/I	blank/F
			Bryant EC	1969	America	355	191/164	0/191	11/164	postnatal 3/I	blank/F
			Jennings ER	1968	Canada	493	258/235	0/258	29/235	postnatal 3/I	blank/F
			Pollack W	1968	America	1286	787/499	1/787	32/499	postnatal 3/I	blank/F
			Robertson JG	1969	Scotland	212	100/112	0/100	15/112	postnatal 3/I	blank/F
			Stenchever MA	1971	America	54	26/28	0.0384615	02/28 .	postnatal 3/I	blank/F
			White CA	1970	America	5438	3784/1654	6/3784	102/1654	postnatal 3/I	blank/F
			Dudok D	1968	Holland	662	333/329	3/333	17/329	postnatal 3/I	blank/F
			Clake CA	1968	England	197	95/102	1/95	3/102	postnatal 3/I	blank/F
			Buchanan DI	1969	Canada	430	223/207	1/223	2/207	postnatal2/H	postantal 1/G
			Chown B	1969	Canada	2216	358/500;858/500	0/358; 0/858	36/500; 36/500	postnatal1/G; postantal3/I	blank/F
			John GC	1969	Canada	202	65/42;53/42	0/65; 0/53	2/42; 2/42	postnatal1/G; postantal3/I	blank/F
			Tovey LA	1983	England	9178	3875/5303	11/3875	60/5303	antenatal 4/D	postantal 1/G
			Huchet J	1987	France	1189	599/590	1/599	7/590	antenatal 4/D	postantal 1/G
			Bowam JM	1987	Canada	12836	9303/3533	25/9303	62/3533	antenatal 2/B	postantal 3/I
			Trolle B	1989	Denmark	700	354/346	0/354	6/346	antenatal 2/B	postantal 2/H
			Mayne S	1997	England	2851	1425/1426	4/1425	16/1426	antenatal 4/D	postantal 3/I
			Mackenzie IZ	1999	England	6466	3320/3146	12/3320	26/3146	antenatal 4/D	postantal 3/I
			Mackenzie IZ	2004	England	491	248/243	0/248	4/243	antenatal 2/B	postantal 3/I
			Lee D	1995	England	1180	648/532	23/648	105/532	antenatal 3/C	blank/F
			Bowam JM	1978	Canada	2361	2109/252	0/2109	0/252	antenatal 5/E	antenatal 2/B
			Bowam JM	1978	Canada	2612	1598/1014	4/1598	12/1014	antenatal 2/B	postantal 3/I
			Hermann M	1984	Sweden	9295	4895/4400	8/4895	17/4400	antenatal 1/A	postantal 2/H
			Abbreviation:
			I: the number of intervention group
			C: the number of control group
			P: the number of antibody produced in the intervention or control group
			postnatal 1/A: administered 100 µg ≤ dosage < 200 µg within 72h postpartum;
			postnatal 2/B: administered 200 µg ≤ dosage < 300 µg within 72h postpartum;
			postnatal 3/C: administered 300 µg ≤ dosage < 500 µg within 72h postpartum;
			antenatal 1/D: administered 250 µg within 28 gestational weeks ;
			antenatal 2/E: administered 300 µg within28 gestational weeks;
			antenatal 3/F: administered 50 µg within 28 and 34 gestational weeks;
			antenatal 4/G: administered 100 µg between 28 and 34 gestational weeks;
			antenatal 5/H: administered 300 µg between 28 and 34 gestational weeks;
			blank/I: placebo or blank control group .
